# Supplementary material for: Metabolomic and Mitochondrial Fingerprinting of the Epithelial-to-Mesenchymal Transition (EMT) in Non-Tumorigenic and Tumorigenic Human Breast Cells
Source: Cancers (Basel). 2022 Dec 16;14(24):6214. doi: 10.3390/cancers14246214 (PMC9776482; doi:10.3390/cancers14246214)
Supplement: Supplementary file 1 [file cancers-14-06214-s001.zip]

Archive with 1 entries (1 files):
- cancers-2047273-supplementary.pdf
